# Supplementary material for: Novel Wet Electrospinning Inside a Reactive Pre-Ceramic Gel to Yield Advanced Nanofiber-Reinforced Geopolymer Composites
Source: Polymers (Basel). 2022 Sep 21;14(19):3943. doi: 10.3390/polym14193943 (PMC9572844; doi:10.3390/polym14193943)
Supplement: Supplementary file 1 [file polymers-14-03943-s001.zip]

Archive with 1 entries (1 files):
- polymers-1875660-supplementary.pdf
